# Supplementary material for: Effect of Attentional Bias on the 3D Rotated Objects Recognition Ability of Dogs
Source: Animals (Basel). 2023 May 17;13(10):1673. doi: 10.3390/ani13101673 (PMC10215826; doi:10.3390/ani13101673)
Supplement: Supplementary file 1 [file animals-13-01673-s001.zip]

Archive with 2 entries (2 files):
- Supplementary materials.pdf
- Supplementary materials_data set_Siniscalchi et al. 2023.xlsx
