# Supplementary material for: Effect of Attentional Bias on the 3D Rotated Objects Recognition Ability of Dogs
Source: Animals (Basel). 2023 May 17;13(10):1673. doi: 10.3390/ani13101673 (PMC10215826; doi:10.3390/ani13101673)
Supplement: Supplementary file 1 [file animals-13-01673-s001.zip › Supplementary materials_data set_Siniscalchi et al. 2023.xlsx]

## Sheet: Foglio1
DOG	SEX (M= males: F= females)	SCORE (1=first choice incorrect; 2=first choice correct)	ANGLE (1= 0°; 2= 45°; 3= 180°)	ORDER	FIRST TOUCH SIDE (1= right; 2= left)	VISUAL TARGET SIDE (1= right; 2= left)	REWARDED SIDE (1= right; 2= left)	ORIENTING ATTENTION LATERALITY INDEX (LI)	LATENCY TO REACT (s)
1	M	2	1	1	1	1		-1	1.12
1	M	2	2	2	2	2	1	-0.49	1.6
1	M	1	3	3	2	1	2	-0.6	1.92
1	M	2	3	4	2	2		-0.74	1.4
1	M	1	2	5	1	2	2	-0.95	1.44
1	M	2	1	6	1	1	2	-1	1.08
1	M	1	1	7	2	1		-0.4	1.36
1	M	2	3	8	1	1	1	-0.81	1.76
1	M	2	2	9	2	2	1	-0.8	1.32
1	M	2	3	10	2	2	2	-0.81	1.64
1	M	2	2	11	1	1	2	-0.82	1.88
1	M	2	1	12	2	2	1	-0.92	1.72
2	M	2	1	1	2	2		0.48	1.4
2	M	2	3	2	2	2	2	0.42	1.52
2	M	2	2	3	2	2	2	0.05	1.6
2	M	1	1	4	2	1	2	0.5	1.8
2	M	2	2	5	1	1	1	-0.15	2.56
2	M	1	3	6	2	1	1	0.09	1.68
2	M	1	3	7	2	1		0.24	1.44
2	M	2	1	8	2	2	1	0.48	2.24
2	M	1	2	9	2	1	2	-0.21	2.08
2	M	2	3	10	2	2	1	0.57	1.72
2	M	2	2	11	2	2	2	-0.02	2
2	M	1	1	12	2	1	2	-0.14	2.04
3	F	2	1	1	2	2		0.22	1.8
3	F	2	3	2	1	1	2	0.15	1.8
3	F	1	2	3	2	1	1	0.81	1.48
3	F	2	2	4	2	2	1	0.47	1.64
3	F	2	3	5	2	2	2	0.65	1.8
3	F	1	1	6	2	1	2	0.8	1.8
3	F	2	1	7	1	1		0.64	2.48
3	F	1	2	8	2	1	1	0.94	1.68
3	F	1	3	9	1	2	1	-0.54	1.8
3	F	2	2	10	2	2	2	0.59	1.72
3	F	2	1	11	2	2	2	0.35	1.64
3	F	2	3	12	1	1	2	-0.17	1.68
4	F	2	2	1	1	1		0	2.24
4	F	2	1	2	1	1	1	-1	2.32
4	F	2	3	3	1	1	1	-0.69	1.92
4	F	2	3	4	2	2	1	0.15	2.04
4	F	2	2	5	2	2	2	0	1.88
4	F	2	1	6	2	2	2	0.96	2.24
4	F	1	1	7	2	1		1	2.48
4	F	2	3	8	2	2	1	1	1.72
4	F	1	2	9	2	1	2	1	2.04
4	F	1	3	10	2	1	1	-0.21	2.28
4	F	2	1	11	2	2	1	0.36	1.72
4	F	2	2	12	2	2	2	0.72	2.28
5	F	2	1	1	1	1		0.08	1.4
5	F	2	3	2	2	2	1	0.79	1.36
5	F	1	2	3	1	2	2	-0.12	1.44
5	F	2	3	4	1	1	2	0.14	1.88
5	F	2	1	5	2	2	1	0.43	1.56
5	F	1	2	6	2	1	2	0.31	1.68
5	F	2	3	7	1	1		0.61	1.44
5	F	1	2	8	1	2	1	-0.74	1.24
5	F	1	1	9	2	1	2	0.86	1.68
5	F	1	3	10	1	2	1	-0.52	1.72
5	F	2	2	11	1	1	2	-0.42	1.8
5	F	1	1	12	1	2	1	-0.78	1.76
6	F	2	2	1	1	1		-0.01	1.12
6	F	2	1	2	2	2	1	0.53	1.04
6	F	2	3	3	2	2	2	0.59	1.2
6	F	1	1	4	2	1	2	0.85	1.16
6	F	1	3	5	2	1	1	0.03	1.52
6	F	2	2	6	2	2	1	0.42	1.04
6	F	1	3	7	2	1		0.2	1.08
6	F	2	1	8	2	2	1	-0.25	1.24
6	F	1	2	9	2	1	2	0.28	2.04
6	F	1	1	10	2	1	1	0.6	1.36
6	F	2	3	11	2	2	1	0.67	1.4
6	F	1	2	12	1	2	2	-0.36	1.28
